# Supplementary material for: Characterizing barriers to antibiotic stewardship for skin and soft-tissue infections in the emergency department using a systems engineering framework
Source: Antimicrob Steward Healthc Epidemiol. 2022 Nov 7;2(1):e180. doi: 10.1017/ash.2022.316 (PMC9641503; doi:10.1017/ash.2022.316)
Supplement: Supplementary file 1 [file ashsup.zip]

Archive with 2 entries (2 files):
- S2732494X22003163sup001.docx
- S2732494X22003163sup002.docx
